# Supplementary material for: Advanced Oxidation Processes Coupled to Nanofiltration Membranes with Catalytic Fe0 Nanoparticles in Symmetric and Asymmetric Polyelectrolyte Multilayers
Source: Membranes (Basel). 2023 Mar 28;13(4):388. doi: 10.3390/membranes13040388 (PMC10141899; doi:10.3390/membranes13040388)
Supplement: Supplementary file 1 [file membranes-13-00388-s001.zip]

Archive with 1 entries (1 files):
- membranes-2282682-supplementary.pdf
